# Supplementary material for: Essential and recurrent roles for hairpin RNAs in silencing de novo sex chromosome conflict in Drosophila simulans
Source: PLoS Biol. 2023 Jun 8;21(6):e3002136. doi: 10.1371/journal.pbio.3002136 (PMC10292708; doi:10.1371/journal.pbio.3002136)
Supplement: S1 Table — (XLSX) [file pbio.3002136.s006.xlsx]

## Sheet: Sheet1
Supplementary Table 1. Oligos used in this study
For CRISPR/Cas9 mutagenesis
D. sim Nmy gRNA construct	Nmy sgRNA3-F	cttcGCATAAAGTACCATTCTTAG
	Nmy sgRNA3-R	aaacCTAAGAATGGTACTTTATGC
	Nmy sgRNA4-F	cttcGAACGGTCTCGGCTTTGCCA
	Nmy sgRNA4-R	aaacTGGCAAAGCCGAGACCGTTC
	Nmy sgRNA5-F	cttcGATCGCTGAGGTTTCGCACA
	Nmy sgRNA5-R	aaacTGTGCGAAACCTCAGCGATC
	Nmy sgRNA7-F	cttcGTGGAGCATTATGACCCAGA
	Nmy sgRNA7-R	aaacTCTGGGTCATAATGCTCCAC
D. sim Tmy gRNA construct	pCFD5_Tmy_1_F1	GCGGCCCGGGTTCGATTCCCGGCCGATGCAgcagagggaaaaaggagcgtGTTTTAGAGCTAGAAATAGCAAG
	pCFD5_Tmy_1_R1	gcttgggcccatgattttccTGCACCAGCCGGGAATCGAACCC
	pCFD5_Tmy_1_F2	ggaaaatcatgggcccaagcGTTTTAGAGCTAGAAATAGCAAG
	pCFD5_Tmy_1_R2	gctgggcggggtcgtgactcTGCACCAGCCGGGAATCGAACCC
	pCFD5_Tmy_1_F3	gagtcacgaccccgcccagcGTTTTAGAGCTAGAAATAGCAAG
	pCFD5_Tmy_1_R3	ATTTTAACTTGCTATTTCTAGCTCTAAAACgataaagcataagtccaaacTGCACCAGCCGGGAATCGAACCC
	pCFD5_Tmy_2_F1	GCGGCCCGGGTTCGATTCCCGGCCGATGCAgaagttctgctgacatcatcGTTTTAGAGCTAGAAATAGCAAG
	pCFD5_Tmy_2_R1	ttaatacttgagatatcgtcTGCACCAGCCGGGAATCGAACCC
	pCFD5_Tmy_2_F2	gacgatatctcaagtattaaGTTTTAGAGCTAGAAATAGCAAG
	pCFD5_Tmy_2_R2	gaggaaacgaacggctctgcTGCACCAGCCGGGAATCGAACCC
	pCFD5_Tmy_2_F3	gcagagccgttcgtttcctcGTTTTAGAGCTAGAAATAGCAAG
	pCFD5_Tmy_2_R3	ATTTTAACTTGCTATTTCTAGCTCTAAAACaagatacttatgtccctgccTGCACCAGCCGGGAATCGAACCC
GFP donor for D. sim Tmy	Left arm Fwd	cggaattcCACCTGCGATCTCGCtgtatggccaaaatgcagaa
	Left arm Rev	ATAAGAATgcggccgcCACCTGCGATCCTACctcctttttccctctgcgac
	Right arm Fwd	GAGactagtGCTCTTCgTATatacttatgtccctgcccaga
	Right arm Rev	ttGGCGCGCCGCTCTTCgGACggcaaacatagccgagttgt
Checking DsRed insertion	3xP3 Rev	ATTGTCGCTCCGTAGACGAAGC
	UniSV40 seq fwd	GTTAACTTGTTTATTGCAGCTTATAATGG
Checking GFP insertion	ubi_161_Rev	CCGTGTGTGGCCATATACCT
	PS646-uniSV40seqR	ccattataagctgcaataaacaagttaac
	Nmy genotyping_F	atgcggcacattcttaatcc
	Nmy genotyping_R	tgcagttgtttgtgctgaca
pUAST-DsRed Nmy or nmy	Nmy/nmy_F	ATAAGAATGCGGCCGCACGACACCTCTGCCAAGTAG
	Nmy/nmy_R	CTAGTCTAGAATTTTTAGTTCAATTTTTATTAACCAATTATAC
pUAST-Tmy	Tmy_F	ATAAGAATGCGGCCGCGCCTGAATTTGGAATGTTATACC
	Tmy_Loop_R	CCGCTCGAGACGGTATAACGGCATCCTTG
	Tmy_Loop_F	CCGCTCGAGTAGTTCATCATATTAGCGGTAGCGATTTTTCTGA
	Tmy_R	GCTCTAGAGCCTGAATTTGGAATGTTATACC
Dox sensor	Dox-sensor-F	AAAAGGAAAAGCGGCCGCCATCTAGTTGGCGTGGGGTT
	Dox-sensor-R	CCGCTCGAGGTTGGCACGGCATCGCTGG
mDox sensor	mDox-sensor-F	GCGGCCGCACTTAGTCTCCGACCATATA
	mDox-sensor-R	GGACTAGTAAAAGACAAACCAAACCAAA
PDox Sensor	NotI-GD27797-fwd	ATAAGAATGCGGCCGCCATTCGTCACTTGGTACAGCT
	GD27797-Rev-XhoI	CCGCTCGAGTGAACCTTTATTTGGAATGTTCTG
Dox transgene	Dox upstream region F	ATAAGAATGCGGCCGCCTAACACCTACTCCCCGCAT
	Dox upstream region R	CGCGGATCCTTGGCGCGCCTTTTTTTTTGTTTAGATAGATTATTTTAGATTATT
	Dox coding and downstream F	TTGGCGCGCCaGCCGGTGCTATGCATTCAGTAAATCCGTTTTTCC
	Dox coding and downstream R	CCGCTCGAGTGCCCACACTTGCTTCAATC
PDox2 transgene	PDox2 upstream region F	ATAAGAATGCGGCCGCGCGAATATATTTACCACAAT
	PDox2 upstream region R	CGCGGATCCTTGGCGCGCCTTTCCCTTTTTCTATAGAATATTGTAGAT
	PDox2 coding and downstream F	TTGGCGCGCCAGCCGGTGCTATGCCTTCGATCAATCCATTTTTTG
	PDox2 coding and downstream R	AAAAGGCCTATCTCGGGATCTGAGGCACT
Flag-V5-GFP cassette primers	Flag-V5-GFP F	TTGGCGCGCCATGGACTACAAAGACCATGACG
Flag-V5-GFP cassette primers	Flag-V5-GFP R	TTGGCGCGCCCTTGTACAGCTCGTCCATGC
Dox cDNA	Dox_entr_F	CACCATGCATTCAGTAAATCCGTTTTTCC
	Dox_RT_R	TTAAAAGACATAGGATGATAATTTCC
MDox cDNA	mDox_entr_F	CACCATGCCTTCGGTAAATCCCTTTTTT
	mDox_RT_R	TTAAAAGACAAACCAAACCAAAACAAC
	exf_mDox_entr_R	TTAGGTTTTAATCAACCGACAATAAAAG
PDox cDNA	GD27797_entr_F	CACCATGCCTTCGATCAATCCATTTTTTG
	GD27797_entr_R	CTAAAAAGAAAACCAATAAAAACAAAAGC
Dox family genotyping primers
	Dox_F1	TTACGAATTGGTCCAGTGCG
	Dox_R1	ACGATCCACACCCGAAACAT
	MDox_F1	AATGCGACCGGCTTGTAGCTC
	MDox_R1	GGCAAGGATCCGCAAAGTAC
	PDox1_F1	TATGTTGAGTCCGGTGAGCT
	PDox1_R1	CATTCAAGCCGAGCCATCAG
	PDox2_F1	TGCCAAAATCAGGACACGTT
	PDox2_R1	GAGCGGCTTGAGATTTGAGT
