# Supplementary material for: Essential and recurrent roles for hairpin RNAs in silencing de novo sex chromosome conflict in Drosophila simulans
Source: PLoS Biol. 2023 Jun 8;21(6):e3002136. doi: 10.1371/journal.pbio.3002136 (PMC10292708; doi:10.1371/journal.pbio.3002136)
Supplement: S1 Data — (XLSX) [file pbio.3002136.s008.xlsx]

## Sheet: 20181103_pAGW
	empty vector								PJB38/UAS-DsRed							PJB38/UAS-DsRed							PJB38/UAS-DsRed							PJB38/UAS-DsRed							PJB38/UAS-DsRed
Firefly	PJB38/UAS-DsRed								hpRNA1							Nmy							nmy[12-2-7]							Tmy							tmy[IR1]
empty	109511	276189	288843	187794					178296	480598	524891	407823				191176	470135	440201	315993				154173	379519	365084	277346				512321	793499	922829	857706				176341	278408	277873	238864
Dox	324153	323702	235158	119657					591069	640455	452288	230534				524776	598611	411911	230901				459514	480890	364802	196999				1049170	1097624	902781	437790				307398	326526	266887	170976
Mdox	233006	198643	178994	184688					530658	468255	396705	322054				505912	433441	376739	366309				449278	443416	356050	379048				1195029	1058801	930747	935520				211771	200953	176694	191050
GD27797a	207265	183085	123233	72186					639602	585904	410240	243913				576013	562137	404067	272604				403181	388629	349319	156120				839310	902795	741008	293081				269119	282646	214802	124868
GD27797b	191108	149080	128564	51523					303376	281667	189619	65174				396358	368884	312757	133920				371870	301258	250136	122315				885787	782081	536279	213907				257870	224477	101039	96240
nerfin	245847	206957	185321	194759
Renilla	PJB38
empty	34281	106456	123206	75134					38136	126463	20793	120487				25503	57612	62071	40174				24217	61685	58889	42435				59080	114747	141773	113045				22064	36197	36859	30814
Dox	6388	6221	3589	3131					8193	9331	5911	3753				1550	1616	1548	1334				4202	4247	4061	2725				3087	6481	2995	2476				4595	5051	3977	3375
Mdox	11059	9293	9507	9005					17762	16837	15352	11605				1817	1724	1072	1147				7077	6304	4909	5906				4712	4963	2831	3050				7599	6997	6428	6904
GD27797a	6982	6247	4351	2919					12806	12071	7977	4971				5527	5733	3878	3371				8239	8083	7296	3492				2562	3048	2324	1502				3384	3958	2886	2123
GD27797b	8962	6663	5745	2578					12486	12057	8139	3100				4785	4214	3751	2108				8623	7131	5650	3279				3984	2429	2164	1035				2773	2605	2495	1430
nerfin	94575	76657	63861	68572
F/R	PJB38
empty	0.313037	0.385446	0.42655	0.400087	0.38128				0.213892	0.263137	0.0396139	0.295439	0.20302			0.133401	0.122544	0.141006	0.127136	0.131021			0.157077	0.162535	0.161303	0.153004	0.158479			0.115318	0.144609	0.153629	0.131799	0.136339			0.125121	0.130014	0.132647	0.129002	0.129196
Dox	0.0197067	0.0192183	0.0152621	0.0261665	0.0200884				0.0138613	0.0145693	0.0130691	0.0162796	0.0144448			0.00295364	0.00269958	0.00375809	0.00577737	0.00379717			0.00914444	0.00883154	0.0111321	0.0138326	0.0107352			0.00294233	0.00590457	0.00331753	0.00565568	0.00445503			0.014948	0.0154689	0.0149014	0.0197396	0.0162645
Mdox	0.0474623	0.0467824	0.0531135	0.0487579	0.049029				0.0334717	0.0359569	0.0386988	0.0360343	0.0360404			0.00359153	0.00397747	0.00284547	0.00313124	0.00338643			0.0157519	0.0142169	0.0137874	0.0155811	0.0148343			0.003943	0.00468738	0.00304164	0.00326022	0.00373306			0.0358831	0.0348191	0.0363793	0.0361371	0.0358047
GD27797a	0.0336863	0.0341208	0.0353071	0.0404372	0.0358879				0.0200218	0.0206024	0.0194447	0.0203802	0.0201123			0.00959527	0.0101986	0.00959742	0.0123659	0.0104393			0.020435	0.0207988	0.0208864	0.0223674	0.0211219			0.00305251	0.00337618	0.00313627	0.00512486	0.00367246			0.0125744	0.0140034	0.0134356	0.017002	0.0142538
GD27797b	0.0468949	0.0446941	0.0446859	0.0500359	0.0465777				0.0411568	0.0428059	0.0429229	0.047565	0.0436127			0.0120724	0.0114236	0.0119933	0.0157407	0.0128075			0.0231882	0.0236707	0.0225877	0.0268078	0.0240636			0.0044977	0.00310582	0.00403521	0.00483855	0.00411932			0.0107535	0.0116048	0.0246934	0.0148587	0.0154776
nerfin	0.38469	0.370401	0.344597	0.352086	0.362944				#DIV/0!	#DIV/0!	#DIV/0!	#DIV/0!				#DIV/0!	#DIV/0!	#DIV/0!	#DIV/0!				#DIV/0!	#DIV/0!	#DIV/0!	#DIV/0!				#DIV/0!	#DIV/0!	#DIV/0!	#DIV/0!				#DIV/0!	#DIV/0!	#DIV/0!	#DIV/0!
								Normalize to PJB38
	0.821016	1.01093	1.11873	1.04933	1			empty	0.560983	0.69014	0.103897	0.774862	0.675328			0.349876	0.3214	0.369823	0.333444	0.343636			0.411972	0.426287	0.423055	0.40129	0.415651			0.30245	0.379272	0.402929	0.345676	0.357582			0.328161	0.340994	0.347899	0.33834	0.338848
	0.981002	0.956687	0.759746	1.30257	1			Dox	0.690017	0.725261	0.65058	0.810398	0.719064			0.147032	0.134385	0.187078	0.287597	0.189023			0.45521	0.439634	0.554154	0.688585	0.534396			0.146469	0.29393	0.165146	0.28154	0.221771			0.744114	0.770042	0.741794	0.982638	0.809647
	0.968045	0.954178	1.08331	0.99447	1			Mdox	0.68269	0.73338	0.789303	0.734959	0.735083			0.0732532	0.0811249	0.0580365	0.0638649	0.0690699			0.321278	0.289969	0.281209	0.317794	0.302562			0.0804218	0.0956041	0.0620376	0.0664957	0.0761398			0.731875	0.710173	0.741995	0.737056	0.730274
	0.938656	0.950761	0.983818	1.12677	1			GD27797a	0.5579	0.574076	0.541819	0.567886	0.56042			0.267368	0.284179	0.267428	0.344571	0.290887			0.569413	0.579549	0.58199	0.623259	0.588552			0.0850568	0.0940759	0.0873908	0.142802	0.102331			0.350379	0.390198	0.374378	0.473752	0.397177
	1.00681	0.95956	0.959384	1.07425	1			GD27797b	0.883617	0.91902	0.921533	1.0212	0.936341			0.259189	0.24526	0.257491	0.337946	0.274971			0.497839	0.508199	0.484947	0.575551	0.516634			0.0965632	0.0666803	0.086634	0.103881	0.0884397			0.230872	0.249148	0.530156	0.319008	0.332296
	1.05992	1.02055	0.94945	0.970086	1			nerfin	#DIV/0!	#DIV/0!	#DIV/0!	#DIV/0!	#DIV/0!			#DIV/0!	#DIV/0!	#DIV/0!	#DIV/0!	#DIV/0!			#DIV/0!	#DIV/0!	#DIV/0!	#DIV/0!	#DIV/0!			#DIV/0!	#DIV/0!	#DIV/0!	#DIV/0!	#DIV/0!			#DIV/0!	#DIV/0!	#DIV/0!	#DIV/0!	#DIV/0!
								Normalize to psicheck empty
	0.854848	1.05258	1.16483	1.09257				empty	0.830681	1.02193	0.153847	1.14739				1.01816	0.935293	1.07621	0.970343				0.991149	1.02559	1.01781	0.965449				0.845822	1.06066	1.12682	0.966704				0.968459	1.00633	1.02671	0.998499
	1.02143	0.99611	0.791054	1.35624				Dox	1.02175	1.07394	0.963354	1.20001				0.427872	0.391069	0.544408	0.836925				1.09517	1.0577	1.33322	1.65664				0.40961	0.821993	0.461843	0.787344				2.19601	2.27253	2.18916	2.89993
	1.00794	0.993498	1.12795	1.03545				Mdox	1.0109	1.08596	1.16877	1.0883				0.213171	0.236078	0.168889	0.185851				0.772951	0.697626	0.67655	0.76457				0.224905	0.267363	0.173492	0.185959				2.15989	2.09584	2.18975	2.17518
	0.977336	0.98994	1.02436	1.1732				GD27797a	0.826117	0.85007	0.802305	0.840904				0.778057	0.826978	0.778231	1.00272				1.36993	1.39432	1.40019	1.49948				0.237867	0.263089	0.244394	0.399355				1.03403	1.15154	1.10485	1.39812
	1.0483	0.999102	0.998918	1.11851				GD27797b	1.30843	1.36085	1.36457	1.51215				0.754254	0.713721	0.749313	0.983442				1.19773	1.22266	1.16672	1.3847				0.270045	0.186476	0.242277	0.290511				0.681342	0.735279	1.56458	0.941449
	1.1036	1.0626	0.988575	1.01006				nerfin
								Repression level					avg	std						avg	std	ttest					avg	std	ttest					avg	std	ttest					avg	std	ttest
	1.1698	0.950042	0.858493	0.915276	0.973402	0.136259		empty	1.20383	0.978538	6.49997	0.871547	1.01797	0.169616		0.982165	1.06918	0.929191	1.03056	1.00278	0.0606127		1.00893	0.97505	0.982498	1.03579	1.00057	0.0276166		1.18228	0.942811	0.887457	1.03444	1.01175	0.128838		1.03257	0.993708	0.973985	1.0015	1.00044	0.0243482
	0.979023	1.00391	1.26414	0.737331	0.996099	0.215374		Dox	0.978713	0.931152	1.03804	0.833329	0.945308	0.0865156		2.33715	2.55709	1.83686	1.19485	1.98149	0.60485	0.0483922	0.913096	0.945448	0.750064	0.603631	0.80306	0.158075	0.0490116	2.44135	1.21656	2.16524	1.27009	1.77331	0.622652	0.0536269	0.455372	0.440039	0.456796	0.344835	0.424261	0.0534907	1.14055e-06
	0.992126	1.00654	0.886565	0.965763	0.96275	0.053523		Mdox	0.989216	0.920844	0.8556	0.918865	0.921131	0.0545742		4.69107	4.23589	5.92103	5.38066	5.05716	0.743739	0.000170043	1.29374	1.43343	1.47809	1.30793	1.3783	0.0914687	0.000217136	4.44633	3.74023	5.76395	5.37752	4.83201	0.914115	0.000168414	0.462987	0.477135	0.456672	0.459732	0.464132	0.00904426	1.34845e-08
	1.02319	1.01016	0.97622	0.852371	0.965486	0.0779654		GD27797a	1.21048	1.17637	1.24641	1.1892	1.20562	0.0306185		1.28525	1.20922	1.28497	0.997285	1.19418	0.136052	0.0423244	0.729965	0.717198	0.71419	0.6669	0.707063	0.027635	5.47656e-06	4.20403	3.80099	4.09175	2.50403	3.6502	0.782758	0.000557725	0.96709	0.8684	0.905096	0.715244	0.863958	0.107182	0.0475807
	0.953926	1.0009	1.00108	0.894044	0.962488	0.0507374		GD27797b	0.764277	0.734835	0.732831	0.661311	0.723314	0.0437633		1.32581	1.40111	1.33456	1.01684	1.26958	0.171816	0.0263292	0.83491	0.817891	0.857107	0.72218	0.808022	0.0594377	0.00107629	3.70308	5.36263	4.1275	3.44222	4.15886	0.850755	0.000333198	1.46769	1.36003	0.639149	1.06219	1.13226	0.370792	0.504631
	0.906129	0.941087	1.01156	0.990039	0.962203	0.0476124		nerfin
		use half of firefly Luc plasmid for transfection
		use half of the substrate (38uL)
								GD27797a=PDox2
								GD27797b=PDox1
