# Supplementary material for: Essential and recurrent roles for hairpin RNAs in silencing de novo sex chromosome conflict in Drosophila simulans
Source: PLoS Biol. 2023 Jun 8;21(6):e3002136. doi: 10.1371/journal.pbio.3002136 (PMC10292708; doi:10.1371/journal.pbio.3002136)
Supplement: S2 Data — (XLSX) [file pbio.3002136.s009.xlsx]

## Sheet: Sheet1
wxD1 Control	RPL32	DOX	mDOX	UDOX (Junction F+Junction R)	Dox dCT	Dox ddCT	Fold derepression	mDox dCT	mDox ddCT	Fold derepression	UDox dCT	UDox ddCT	Fold derepression
	19.0236	23.4711	23.063	40	4.63109	-0.0658349	1.04669	4.22299	-0.438384	1.35509	16	0.424726	0.74498
	18.7567	23.5128	22.944	40	4.67279	-0.0241421	1.01687	4.10397	-0.557403	1.47162	16	0.424726	0.74498
	18.7516	23.6269	24.4972	38.7258	4.78691	0.0899769	0.939538	5.65716	0.995787	0.501462	14.7258	-0.849452	1.80182
avg	18.844	23.5369	23.5014	39.5753	4.69693	0	1	4.66137	0	1	15.5753	0	1
STDEV	0.15559	0.0806626	0.864428	0.735647	0.0806626	0.0806626	0.0553048	0.864428	0.864428	0.529694	0.735647	0.735647	0.610165
tmy het.	RPL32	DOX	mDOX	UDOX	Dox dCT	Dox ddCT	Fold derepression	mDox dCT	mDox ddCT	Fold derepression	UDox dCT	UDox ddCT	Fold derepression
	23.6901	27.3415	26.8423	40	3.95153	-0.745398	1.67644	3.45227	-1.20911	2.31194	16.69	0.69	0.619854
	23.2847	27.7903	27.4356	38.7617	4.40033	-0.296594	1.22824	4.04558	-0.615797	1.5324	15.4517	-0.548339	1.4624
	23.1851	28.0726	27.5535	40	4.68259	-0.0143346	1.00999	4.16351	-0.497865	1.41212	16.69	0.69	0.619854
avg	23.3866	27.7348	27.2771	39.5872	4.34482	-0.352109	1.27642	3.88712	-0.774256	1.71031	16.2772	0.27722	0.825179
STDEV	0.267469	0.36868	0.38118	0.714955	0.36868	0.36868	0.339773	0.38118	0.38118	0.488506	0.714955	0.714955	0.486445
tmy homo.	RPL32	DOX	mDOX	UDOX	Dox dCT	Dox ddCT	Fold derepression	mDox dCT	mDox ddCT	Fold derepression	UDox dCT	UDox ddCT	Fold derepression
	21.369	24.5665	23.5187	40	3.90645	-0.790474	1.72964	2.85872	-1.80266	3.48862	16.68	0.68	0.624165
	20.4781	24.1682	24.0405	40	3.50818	-1.18875	2.27955	3.38045	-1.28092	2.42994	16.68	0.68	0.624165
	20.1327	24.2016	23.8278	40	3.54164	-1.15529	2.22728	3.16784	-1.49353	2.81578	16.68	0.68	0.624165
avg	20.6599	24.3121	23.7957	40	3.65209	-1.04484	2.06313	3.13567	-1.5257	2.87927	16.68	0.68	0.624165
STDEV	0.637871	0.220919	0.262353	0	0.220919	0.220919	0.303528	0.262353	0.262353	0.535788	0	0	0
nmy homo.	RPL32	DOX	mDOX	UDOX	Dox dCT	Dox ddCT	Fold derepression	mDox dCT	mDox ddCT	Fold derepression	UDox dCT	UDox ddCT	Fold derepression
	19.0985	20.2229	20.8371	40	0.902869	-3.79406	13.8716	1.51713	-3.14424	8.8412	16.68	1.22834	0.426809
	19.8376	20.3459	20.9101	40	1.0259	-3.67103	12.7376	1.59012	-3.07125	8.40504	16.68	1.22834	0.426809
	19.0111	20.3399	20.8715	40	1.01992	-3.67701	12.7906	1.55147	-3.1099	8.63325	16.68	1.22834	0.426809
avg	19.3157	20.3029	20.8729	40	0.982896	-3.71403	13.1231	1.55291	-3.10847	8.62466	16.68	1.22834	0.426809
STDEV	0.454086	0.0693702	0.0365154	0	0.0693702	0.0693702	0.639938	0.0365154	0.0365154	0.218161	0	0	0
				Because of use wrong primer!!!
wxD1 Control	RPL32	UDOX (Universal F+Junction R)	UDox dCT	UDox ddCT	Fold derepression
	22.4777	29.2287	7.10866	-0.0351002	1.02463
	21.9666	29.2744	7.15438	0.0106215	0.992665
	21.9092	29.2882	7.16824	0.0244786	0.983176
avg	22.1178	29.2638	7.14376	0	1
STDEV	0.312988	0.0311772	0.0311772	0.0311772	0.0217177
tmy het.	RPL32	UDOX	UDox dCT	UDox ddCT	Fold derepression
	25.4807	33.7382	7.87815	0.734394	0.60107
	25.8754	33.7724	7.91243	0.768676	0.586956
	26.2169	34.1692	8.30924	1.16548	0.445815
avg	25.8577	33.8933	8.03328	0.889518	0.539794
STDEV	0.368437	0.239608	0.239608	0.239608	0.0858531
tmy homo.	RPL32	UDOX	UDox dCT	UDox ddCT	Fold derepression
	22.1123	26.2127	3.99273	-3.15103	8.88289
	22.2837	25.4293	3.20935	-3.93441	15.2889
	22.252	25.7374	3.51745	-3.62631	12.3489
avg	22.216	25.7932	3.57318	-3.57058	11.881
STDEV	0.0911757	0.394653	0.394653	0.394653	3.2066
nmy homo.	RPL32	UDOX	UDox dCT	UDox ddCT	Fold derepression
	21.28	29.3039	8.03385	0.890095	0.539579
	21.647	29.5524	8.28239	1.13863	0.45419
	20.8883	29.4887	8.21869	1.07493	0.474693
avg	21.2718	29.4483	8.17831	1.03455	0.488167
STDEV	0.379376	0.129095	0.129095	0.129095	0.0445751
								Dox		MDox		PDox (formerly named UDox)
